# Supplementary material for: Factors promoting the natural regeneration of Larix principis-rupprechtii plantation in the Lvliang Mountains of central China
Source: PeerJ. 2020 Jun 17;8:e9339. doi: 10.7717/peerj.9339 (PMC7305768; doi:10.7717/peerj.9339)
Supplement: Supplemental Information 1 [file peerj-08-9339-s001.zip]

Archive with 1 entries (1 files):
- Impact factor data.xlsx
